# Supplementary material for: Real-World Performance of the EasyPGX® Ready Epidermal Growth Factor Receptor Assay for Genomic Testing of Non-Small Cell Lung Cancer Samples
Source: Biomedicines. 2025 Mar 28;13(4):814. doi: 10.3390/biomedicines13040814 (PMC12024863; doi:10.3390/biomedicines13040814)
Supplement: Supplementary file 1 [file biomedicines-13-00814-s001.zip]

Archive with 1 entries (1 files):
- biomedicines-3506106-supplementary.pdf
